# Supplementary material for: Human Dendritic Cell Maturation Is Modulated by Leishmania mexicana through Akt Signaling Pathway
Source: Trop Med Infect Dis. 2024 May 17;9(5):118. doi: 10.3390/tropicalmed9050118 (PMC11126033; doi:10.3390/tropicalmed9050118)
Supplement: Supplementary file 1 [file tropicalmed-09-00118-s001.zip]

Archive with 1 entries (1 files):
- tropicalmed-2798334-supplementary.pdf
